# Supplementary material for: Offspring genes indirectly influence sibling and maternal behavioural strategies over resource share
Source: Proc Biol Sci. 2017 Sep 27;284(1863):20171059. doi: 10.1098/rspb.2017.1059 (PMC5627198; doi:10.1098/rspb.2017.1059)
Supplement: Supplementary Table 1 [file rspb20171059supp1.xls]

## Sheet: table 1
Correlation	BXD Sibling sucking d14	B6 Sibling sucking d14	B6 Maternal suckling d6	BXD Sibling sucking d6	B6 Sibling sucking d6	B6 Maternal suckling d14	B6 Sibling activity d14	BXD Sibling solicitation d14	B6 Maternal activity d14	B6 sibling activity d6	BXD sibling activity d6
BXD Sibling sucking d14	1	0.997 1e-16	-0.006 9.8e-1	-0.026 9.17e-1	-0.012 9.62e-1	0.967 1e-16	0.674 7.49e-4	0.165 4.93e-1	-0.711 2.48e-4	-0.007 9.77e-1	-0.013 9.57e-1
B6 Sibling sucking d14	0.997 1e-16	1	0.014 9.56e-1	-0.025 9.21e-1	-0.014 9.55e-1	0.970 1e-16	0.672 7.80e-4	0.14 5.62e-1	-0.719 1.88e-4	0.010 9.69e-1	0.012 9.62e-1
B6 Maternal suckling d6	-0.006 9.8e-1	0.014 9.56e-1	1	0.999 1e-16	0.998 1e-16	-0.030 9.03e-1	0.173 4.84e-1	0.091 7.14e-1	-0.118 6.36e-1	0.997 1e-16	0.998 1e-16
BXD Sibling sucking d6	-0.026 9.17e-1	-0.025 9.21e-1	0.999 1e-16	1	0.998 1e-16	-0.036 8.84e-1	0.207 4.00e-1	0.082 7.41e-1	-0.113 5.93e-1	0.998 1e-16	1 1e-16
B6 Sibling sucking d6	-0.012 9.62e-1	-0.014 9.55e-1	0.998 1e-16	0.998 1e-16	1	-0.019 9.40e-1	0.205 4.06e-1	0.08 7.49e-1	-0.143 5.66e-1	1 1e-16	0.998 1e-16
B6 Maternal suckling d14	0.967 1e-16	0.970 1e-16	-0.030 9.03e-1	-0.036 8.84e-1	-0.019 9.40e-1	1	0.634 2.06e-3	0.182 4.48e-1	-0.728 1.39e-4	0.016 9.48e-1	0.023 9.25e-1
B6 Sibling activity d14	0.674 7.49e-4	0.672 7.80e-4	0.173 4.84e-1	0.207 4.00e-1	0.205 4.06e-1	0.634 2.06e-3	1	0.299 2.04e-1	-0.764 3.41e-5	0.215 3.83e-1	0.216 3.79e-1
BXD Sibling solicitation d14	0.165 4.93e-1	0.14 5.62e-1	0.091 7.14e-1	0.082 7.41e-1	0.08 7.49e-1	0.182 4.48e-1	0.299 2.04e-1	1	-2.52 2.89e-1	0.076 7.61e-1	0.086 7.30e-1
B6 Maternal activity d14	-0.711 2.48e-4	-0.719 1.88e-4	-0.118 6.36e-1	-0.113 5.93e-1	-0.143 5.66e-1	-0.728 1.39e-4	-0.764 3.41e-5	-2.52 2.89e-1	1	-0.147 5.50e-1	-0.145 5.59e-1
B6 sibling activity d6	-0.007 9.77e-1	0.010 9.69e-1	0.997 1e-16	0.998 1e-16	1 1e-16	0.016 9.48e-1	0.215 3.83e-1	0.076 7.61e-1	-0.147 5.50e-1	1	0.998 1e-16
BXD sibling activity d6	-0.013 9.57e-1	0.012 9.62e-1	0.998 1e-16	1 1e-16	0.998 1e-16	0.023 9.25e-1	0.216 3.79e-1	0.086 7.30e-1	-0.145 5.59e-1	0.998 1e-16	1
Supplementary Table 1
Offspring genes indirectly influence sibling and maternal behavioural strategies over resource share
Ashbrook DG, Sharmin N, Hager R	DOI 10.98/rspb
The table shows Pearson's correlation coefficient r and associated p-value between all measured traits.
Details on behavioural measurements can be found in the Supplementary Methods
