# Supplementary material for: Offspring genes indirectly influence sibling and maternal behavioural strategies over resource share
Source: Proc Biol Sci. 2017 Sep 27;284(1863):20171059. doi: 10.1098/rspb.2017.1059 (PMC5627198; doi:10.1098/rspb.2017.1059)
Supplement: Supplementary Table 2 [file rspb20171059supp2.xls]

## Sheet: SocInt2
Genes within the SocInt2 QTL. The table shows the position of the start of the genes (megabase pairs), and if they contain non-synonymous SNPs (nsSNPS), or insertions or deletions (indels). All data is adapted from GeneNetwork and is from the mm9 genome build.
Gene	Start	nsSNPs C57BL/6J vs DBA/2J	Indels in BXD mice		Supplementary Table 2
Wipf1	73.2677	0	0		Offspring genes indirectly influence sibling and maternal behavioural strategies over resource share
LOC552878	73.3305	0	0		Ashbrook DG, Sharmin N, Hager R				DOI 10.98/rspb
Chrna1	73.4013	0	0
LOC329427	73.4346	0	0
Chn1	73.4504	0	1
Atf2	73.6546	1	0
Atp5g3	73.7465	0	0
A630050E04Rik	73.939	0	0
4930441J16Rik	74.137	0	0
Lnp	74.3529	13	3
4930445N08Rik	74.4171	0	0
Evx2	74.4937	0	0
Hoxd13	74.5064	6	0
1700109F18Rik	74.5111	0	0
Hoxd12	74.5131	0	0
Hoxd11	74.5204	1	0
E230017H14Rik	74.5234	0	0
Hoxd10	74.53	0	0
Hoxd9	74.5358	0	0
Hoxd8	74.5435	0	0
6720416L17Rik	74.5494	0	0
Hoxd3	74.55	3	2
Hoxd4	74.56	3	1
Hoxd1	74.601	0	0
Mtx2	74.6639	0	0
A330043C09Rik	74.9852	12	0
EG382843	74.9934	0	0
2600014E21Rik	75.1532	0	0
9430019J16Rik	75.2741	0	0
Hnrpa3	75.4973	10	1
Nfe2l2	75.5136	16	3
E030042O20Rik	75.5428	7	0
Agps	75.6702	3	0
Ttc30b	75.7739	2	0
Ttc30a2	75.8142	5	0
Ttc30a1	75.8172	9	0
Pde11a	75.8292	11	55
Cyct	76.192	3	2
Rbm45	76.208	26	4
B230104C14Rik	76.2266	0	0
Osbpl6	76.2446	3	26
Prkra	76.468	0	0
Dfnb59	76.4883	0	0
Fkbp7	76.5011	0	0
Plekha3	76.5134	0	0
Ttn	76.542	3	0
2610301F02Rik	76.883	0	0
Sestd1	77.0241	0	0
Zfp385b	77.2487	0	0

## Sheet: SociInt4
Genes within the SocInt4 QTL. The table shows the position of the start of the genes (megabase pairs), and if they contain non-synonymous SNPs (nsSNPS), or insertions or deletions (indels). All data is adapted from GeneNetwork and is from the mm9 genome build.
Gene	Start	nsSNPs C57BL/6J vs DBA/2J	Indels in BXD mice
2610301B20Rik	10.8016	17	3
Plekhf2	10.9158	10	1
2310030N02Rik	10.9782	7	1
Trp53inp1	11.0836	18	1
A630034I12Rik	11.1031	0	2
Ccne2	11.1185	4	2
Ints8	11.1263	35	4
Narg3	11.1888	0	0
Dpy19l4	11.1922	18	3
Rbm35a	11.2592	22	2
1110037F02Rik	11.4131	26	9
E130016E03Rik	11.4861	28	3
Gem	11.6315	0	0
Cdh17	11.6853	0	0
Ppm2c	11.8853	0	0
1700123M08Rik	11.8937	0	1
4932430A15Rik	11.9418	0	0
Tmem67	11.9668	0	0
C430048L16Rik	12.0165	0	0
Rbm12b	12.0673	5	0
6720467C03Rik	12.0809	0	0

## Sheet: SocInt10
Genes within the SocInt10 QTL. The table shows the position of the start of the genes (megabase pairs), and if they contain non-synonymous SNPs (nsSNPS), or insertions or deletions (indels). All data is adapted from GeneNetwork and is from the mm9 genome build.
Gene name	Start	nsSNPs C57BL/6J vs DBA/2J	Indels in BXD mice
Epyc	97.1067	1	0
4921510H08Rik	97.1557	0	0
4930525C09Rik	97.1774	0	0
EG432494	98.1164	0	0
Atp2b1	98.3778	0	0
Wdr51b	98.5698	1	0
Galnt4	98.5708	0	0
Phxr2	98.5881	0	0
Dusp6	98.7259	3	0
B530045E10Rik	98.7615	0	1
Csl	99.2203	0	0
Kitl	99.4785	0	0
8030402F09Rik	99.6061	0	0
EG385297	99.8113	0	0
Tmtc3	99.9065	0	0
Cep290	99.9509	1	0
4930430F08Rik	100.035	0	0
1700017N19Rik	100.055	0	0
4930402I19Rik	101.622	0	0
D930019F10Rik	101.735	0	0
Mgat4c	101.837	0	0
Nts	101.944	0	0
Pamci	101.975	0	0
Alx1	102.47	10	0
Lrriq1	102.679	0	0
6430590A10Rik	102.829	0	0
Slc6a15	102.83	50	5

## Sheet: SocInt15
Genes within the SocInt15 QTL. The table shows the position of the start of the genes (megabase pairs), and if they contain non-synonymous SNPs (nsSNPS), or insertions or deletions (indels). All data is adapted from GeneNetwork and is from the mm9 genome build.
Gene name	Start	nsSNPs C57BL/6J vs DBA/2J	Indels in BXD mice
Sepp1	3.22098	3	0
Ghr	3.26776	2	4
Fbxo4	3.91546	7	1
C7	3.92974	0	0
AW549877	3.93203	37	5
A630020A06	3.94604	34	4
BC037032	3.97297	1	0
Oxct1	3.97643	0	3
Plcxd3	4.32549	0	2
C6	4.67721	0	0
4930455B06Rik	4.84874	0	0
A530026G17	4.99735	0	0
Card6	5.04745	0	0
Rpl37	5.06664	0	0
Prkaa1	5.09386	0	0
Ttc33	5.13556	0	0
Ptger4	5.1834	0	0
4930505O19Rik	5.43862	0	0
5430437J10Rik	5.44632	0	0
Dab2	6.33675	0	0
C9	6.39533	0	0
Fyb	6.52987	0	0
4921505C17Rik	6.65838	0	1
Osmr	6.76358	0	0
Lifr	7.09054	1	0
Egflam	7.15612	1	1
